# Supplementary material for: Baseline Proteinuria and Serum Creatinine Concentration as Clinical Predictors of Complete Renal Response in Patients with Lupus Nephritis: A Single-Center Experience
Source: Int J Environ Res Public Health. 2022 Nov 29;19(23):15909. doi: 10.3390/ijerph192315909 (PMC9737901; doi:10.3390/ijerph192315909)
Supplement: Supplementary file 1 [file ijerph-19-15909-s001.zip]

Archive with 1 entries (1 files):
- ijerph-2007143-supplementary.pdf
